# Supplementary material for: A Hybrid Epithelial to Mesenchymal Transition in Ex Vivo Cutaneous Squamous Cell Carcinoma Tissues
Source: Int J Mol Sci. 2022 Aug 16;23(16):9183. doi: 10.3390/ijms23169183 (PMC9408944; doi:10.3390/ijms23169183)
Supplement: Supplementary file 1 [file ijms-23-09183-s001.zip]

Archive with 1 entries (1 files):
- ijms-1805175-supplementary.pdf
